# Supplementary material for: Chitosan-Based Composite Membranes with Different Biocompatible Metal Oxide Nanoparticles: Physicochemical Properties and Drug-Release Study
Source: Polymers (Basel). 2023 Jun 24;15(13):2804. doi: 10.3390/polym15132804 (PMC10347105; doi:10.3390/polym15132804)
Supplement: Supplementary file 1 [file polymers-15-02804-s001.zip]

Archive with 1 entries (1 files):
- polymers-2440305-Supplementary.pdf
